# Supplementary material for: RNA interference-mediated silencing of genes involved in the immune responses of the soybean pod borer Leguminivora glycinivorella (Lepidoptera: Olethreutidae)
Source: PeerJ. 2018 Jun 12;6:e4931. doi: 10.7717/peerj.4931 (PMC6003399; doi:10.7717/peerj.4931)
Supplement: Table S2 [file peerj-06-4931-s002.xlsx]

## Sheet: Sheet1
Gene Names	primer sequences for dsRNA synthesis	Product length (bp)	Amplification efficiency (℅)
LgPGRP-LB-T7-F	5-GGATCCTAATACGACTCACTATAGGGTCGACTTCCCGTATGTGACC	352
LgPGRP-LB-T7-R	5-GGATCCTAATACGACTCACTATAGGGTTTATCTGCTCTGCTGGCGG
LgPGRP-LB2a-T7-F	5-GGATCCTAATACGACTCACTATAGGGCCAGGACGACAATGGATGGA	205
LgPGRP-LB2a-T7-R	5-GGATCCTAATACGACTCACTATAGGGAGCGATCAGGTCTTTAGCCG
LgPGRP-LB2b-T7-F	5-GGATCCTAATACGACTCACTATAGGGAGTTTGCCGGTCCCTTATGT	222
LgPGRP-LB2b-T7-R	5-GGATCCTAATACGACTCACTATAGGGACTGTTTGCTCCATAGGCGT
LgToll-5a-T7-F	5-GGATCCTAATACGACTCACTATAGGGCACTGCCTGGAGACGCTTTA	466
LgToll-5a-T7-R	5-GGATCCTAATACGACTCACTATAGGGCGCCAGTCGTCAAACACTTG
LgToll-5b-T7-F	5-GGATCCTAATACGACTCACTATAGGGCTGCGAGATTCCACGGAGTT	478
LgToll-5b-T7-R	5-GGATCCTAATACGACTCACTATAGGGTCTCCAGAAACTCGATGCGG
LgToll-6b-T7-F	5-GGATCCTAATACGACTCACTATAGGGCGAAACTATCAGCAACGGCG	559
LgToll-6b-T7-R	5-GGATCCTAATACGACTCACTATAGGGGGATATGTTGAGCCAGCCGA
LgToll-7b-T7-F	5-GGATCCTAATACGACTCACTATAGGGTTCGCGGGGTGAAATACCTC	314
LgToll-7b-T7-R	5-GGATCCTAATACGACTCACTATAGGGAAGAACGACCGCTTTAGGCA
LgToll-9b-T7-F	5-GGATCCTAATACGACTCACTATAGGGATCCCTTCGGGTAAGGACCA	280
LgToll-9b-T7-R	5-GGATCCTAATACGACTCACTATAGGGAAATGCGGGAGTGAGGTCAA
LgChaoptin-T7-F	5-GGATCCTAATACGACTCACTATAGGGGGAATGGTTGGTGGAGCTGA	336
LgChaoptin-T7-R	5-GGATCCTAATACGACTCACTATAGGGCTCAAATCCTCGTCGCCTGT
Lgserpin-2-T7-F	5-GGATCCTAATACGACTCACTATAGGGGCGGTTCTCTTCGATTGCTG	335
Lgserpin-2-T7-R	5-GGATCCTAATACGACTCACTATAGGGTCTTCGCGTCATACTTCGCC
Lgitype-1-T7-F	5-GGATCCTAATACGACTCACTATAGGGGTTGTGTTGCCTTTCGTAGGT	201
Lgitype-1-T7-R	5-GGATCCTAATACGACTCACTATAGGGCTTCCCCGCGTCTATCCAAT
LgPGRP-LB-RT-F	5-TCCACTTCCGACCCATCA	102	92.9
LgPGRP-LB-RT-R	5-AAGCGGCAGCGTCTCTAC
LgPGRP-LB2a-RT-F	5-AGCGGCTAAAGACCTGATCG	83	99.3
LgPGRP-LB2a-RT-R	5-AAACCTGACGGTGGCCTATT
LgPGRP-LB2b-RT-F	5-GCAGTGATGGTGCGGTAT	140	95.9
LgPGRP-LB2b-RT-R	5-TGCTTGTAGGCTTTTGGG
LgToll-5a-RT-F	5-TCGAGTCAGCCCCAAGGATA	85	92.8
LgToll-5a-RT-R	5-CAGCCGGAACGTATGACAGT
LgToll-5b-RT-F	5-CTGCTCCACCCGAGCTTAAA	87	94.7
LgToll-5b-RT-R	5-CTAGGCGTAGCTTGTAGCCC
LgToll-6b-RT-F	5-TCCCCACACTCTGCGTAAAC	122	103.2
LgToll-6b-RT-R	5-TGTGCGTGGCTATGTGAGTT
LgToll-7b-RT-F	5-TGGACGGAAACAGACTCGTG	242	98.6
LgToll-7b-RT-R	5-GCTTATTTCGCTGCAGACCG
LgToll-9b-RT-F	5-ATCCCTTCGGGTAAGGACCA	191	93.5
LgToll-9b-RT-R	5-GAGCTAGGGTTTGTAGGCCG
LgChaoptin-RT-F	5-AATCCTGGCTTGCGGAATCA	121	96.1
LgChaoptin-RT-R	5-CTCAAATCCTCGTCGCCTGT
Lgserpin-2-RT-F	5-CCCCGACCCACAACTACTTC	100	91.5
Lgserpin-2-RT-R	5-GGTCTCGTTGGTTCCCTGAG
Lgitype-1-RT-F	5-CTGTGCTGTGTCTCATGGCT	154	93.4
Lgitype-1-RT-R	5-AGCGCAGTGATAGCTTCTGG
β-Actin-RT-F	5-CGGTGGTGGTGAACGAGTAA	89	98.5
β-Actin-RT-R	5-CATCCTCCGTCTGGACTTGG
